# Supplementary material for: Green Synthesis of Terminalia ferdinandiana Exell-Mediated Silver Nanoparticles and Evaluation of Antibacterial Performance
Source: Biomolecules. 2024 Nov 27;14(12):1516. doi: 10.3390/biom14121516 (PMC11673889; doi:10.3390/biom14121516)
Supplement: Supplementary file 1 [file biomolecules-14-01516-s001.zip]

Archive with 1 entries (1 files):
- biomolecules-3253679-supplementary.pdf
